# Supplementary material for: Transepithelial phototherapeutic keratectomy for treatment-resistant recurrent corneal erosion syndrome
Source: Graefes Arch Clin Exp Ophthalmol. 2024 Apr 15;262(10):3253–60. doi: 10.1007/s00417-024-06482-1 (PMC11458720; doi:10.1007/s00417-024-06482-1)
Supplement: Supplementary file 1 — Supplementary file1 (XLSX 33 KB) [file 417_2024_6482_MOESM1_ESM.xlsx]

## Sheet: Sheet1
Number	Procedure Date	Sex	Age at Treatment	Eye (OS/OD)	Past Medical/Ocular History	HPI (Plexia)	Cause of RCES	Main Symptoms	Medical Treatments pre-PTK	Time to Failure	No of CDVA lines lost post PTK	Cornea haze 2 or above	Note
